# Supplementary material for: Earliest known funerary rites in Wallacea after the last glacial maximum
Source: Sci Rep. 2024 Jan 2;14:282. doi: 10.1038/s41598-023-50294-y (PMC10762057; doi:10.1038/s41598-023-50294-y)
Supplement: Supplementary file 1 — Supplementary Information 1. [file 41598_2023_50294_MOESM1_ESM.ods]

## Sheet: S1
Square	Layer	Spit	AMS Code	ID	Material	Radiocarbon age	F14C%	Age range cal BP (95.4%)
A	2	2	S-ANU-60431	RM2C14-2SpitA2	charcoal	3577±25	64.06±0.16	3967-3729
A	4	4	Wk-54633	C14-4	charcoal	6306±15	45.6±0.1	7262-7165
A	4	5	Wk-54634	C14-5	charcoal	3919±16	61.4±0.1	4417-4258
A	5	7	S-ANU-60432	RM2C14-7SpitA7	charcoal	8291±31	35.63±0.11	9419-9135
A	5	9	S-ANU-60433	RM2C14-9SpitA9	charcoal	1042±23	87.83±0.19	964-914
BE	Burial	Burial 2	Wk-54631	C14-1	Haliotis varius	8199±25	36.0±0.1	8642-8362
BE	Burial	base burial 2	S-ANU-58732	RM2HB14	Haliotis varius	13129±31	19.51±0.06	15179-14725
BE	Burial	base burial 2	Wk-54632	C14-15	Acanthapleura	13373±39	18.9±0.1	15504-15043
*BE = Burial Extension
Supplementary Table S1: Calibrated radiocarbon dates for Ratu Mali 2. All dates calibrated in OxCal 4.4 (Bronk Ramsey 2009) using mixed U(0, 50) curve combining IntCal 20 (Reimer et al 2020) with SHCal20 (Hogg et al. 2020) and Marine 20 (Heaton et al. 2020) to 95.4% probability

## Sheet: S2
Square	Phase	Layer	Spit	Material	Radiocarbon age	Name	Unmodelled (BP)			Modelled (BP)			Indices
							median	95.4%		median	95.4%
								from	to		from	to	P	C
						Boundary End Phase 3				3,325	3,959	669		96.9
A	3	2	2	charcoal	3577±25	R_Date S-ANU-60431	3,867	3,967	3,729	3,855	3,978	3,092	83.3	99.6
						Boundary Start Phase 3				3,954	4,377	3,010		96.9
						Boundary End Phase 2				4,180	7,217	3,618		83.2
A	2	4	5	charcoal	3919±16	R_Date Wk-54634	4,356	4,417	4,258	4,363	7,280	4,239	92.2	97.2
A	2	4	4	charcoal	6306±15	R_Date Wk-54633	7,204	7,262	7,165	7,202	7,289	6,991	92	96.1
A	2	5	7	charcoal	8291±31	R_Date S-ANU-60432	9,289	9,419	9,135	8,017	9,445	5,861	42	0.3
A	2	5	9	charcoal	1042±23	R_Date S-ANU-60433	941	964	914	4,951	7,723	3,945	0	2.6
						Boundary Start Phase 2				8,290	12,864	7,163
						Boundary End Phase 1				8,522	15,183	7,297
BE	1	Burial	Burial 2	Haliotis varius	8199±25	R_Date Wk-54631	8,499	8,642	8,362	8,651	16,109	8,310	50.4
BE	1	Burial	base burial 2	Haliotis varius	13129±31	R_Date S-ANU-58732	14,951	15,179	14,725	14,958	15,209	14,667	95.3	97.8
BE	1	Burial	base burial 2	Acanthapleura	13373±39	R_Date Wk-54632	15,262	15,504	15,043	15,245	15,507	15,009	96.2	98.3
						Boundary Start Phase 1				16,146	20,928	15,001		73.3
						Sequence Ratu_Mali
Supplementary Table S2: Bayesian chronostratigraphic model data for Ratu Mali 2
Modelled in OxCal v4.4
Charcoal dates: Mixed U(0,50) curve, combining the IntCal20 (Reimer et al. 2020) and SHCal20 (Hogg et al. 2020) curves, as recommended for dates from the Inter-Tropical Convergence Zone (Hogg et al. 2020; Marsh et al. 2018).
Charcoal Plus t-type Outlier Model with a prior outlier probability of 10%, specifically designed to account for the inbuilt age of charcoal (i.e. old wood effect), while also allowing for some stratigraphic movement in an archaeological context (Bronk Ramsey 2009; Dee and Bronk Ramsey 2014).
Marine shell dates: Marine20 curve (Heaton et al. 2020) for marine shell dates
General t-type Outlier Model with a prior outlier probability of 5% was used for the marine shell date (S-ANU-26609), following commonly used modelling procedures for general archaeological dates (Bronk Ramsey 2009; Wood et al., 2016).
R_Date = AMS radiocarbon date
S-ANU = ANU Radiocarbon Laboratory
Wk = Waikato Radiocarbon Laboratory

## Sheet: S_3
Options()
{
BCAD=FALSE;
};
Plot()
{
Outlier_Model("General",T(5),U(0,4),"t");
Outlier_Model("Charcoal_Plus",Prior("charcoal_plus"),U(0,3),"t");
Curve("IntCal20","intcal20.14c");
Curve("SHCal20","shcal20.14c");
Mix_Curves("ITCZ_Mix", "IntCal20", "SHCal20", U(0,50));
Sequence(Ratu_Mali)
{
Boundary("Start Phase 1");
Phase("Phase 1")
{
Curve("Marine20","marine20.14c");
R_Date("Wk-54632", 13373, 39)
{
Outlier("General", 0.05);
};
R_Date("S-ANU-58732", 13129, 31)
{
Outlier("General", 0.05);
};
R_Date("Wk-54631", 8199, 25)
{
Outlier("General", 0.05);
};
};
Boundary("End Phase 1");
Boundary("Start Phase 2");
Phase("Phase 2")
{
Mix_Curves("ITCZ_Mix", "IntCal20", "SHCal20", U(0,50));
R_Date("S-ANU-60433", 1042, 23)
{
Outlier("Charcoal_Plus", 0.1);
};
R_Date("S-ANU-60432", 8291, 31)
{
Outlier("Charcoal_Plus", 0.1);
};
R_Date("Wk-54633", 6306, 15)
{
Outlier("Charcoal_Plus", 0.1);
};
R_Date("Wk-54634", 3919, 16)
{
Outlier("Charcoal_Plus", 0.1);
};
};
Boundary("End Phase 2");
Boundary("Start Phase 3");
Phase("Phase 3")
{
Mix_Curves("ITCZ_Mix", "IntCal20", "SHCal20", U(0,50));
R_Date("S-ANU-60431", 3577, 25)
{
Outlier("Charcoal_Plus", 0.1);
};
};
Boundary("End Phase 3");
Before(C_Date("Present", -60, 60));
};
};
Supplementary Table S3: Ratu Mali 2 Bayesian chronostratigraphic code showing boundaries

## Sheet: S4
Skeletal Element	Sample Represented
	Individual 1		Total Fragment (Incomplete Bone)	Individual 2		Total Fragment (Incomplete Bone)
	Left Bone	Right Bone		Left Bone	Right Bone
Skull
Cranial	-	-	21	­ -	-	11
Maxilla	2	1	3	-	1	1
Mandible	2	2	4	1	1	1
Upper Limb
Clavicle	1	2	3	1	2	3
Scapula	1	2	3	1	1	2
Ribs	-	-	42	-	-	14
Vertebrae	-	-	52	-	-	51
Sacrum	-	-	2	-	-	-
Humerus	4	1	5	2	4	6
Radius	3	1	4	2	2	4
Ulna	1	1	2	2	3	5
Carpal	-	-	8	-	-	6
Metacarpal	-	-	26	-	-	24
Lower Limb
Femur	-	-	6	2	1	3
Tibia	-	-	1	1	-	1
Fibula	-	-	2	-	-	2
Tarsal	-	-	-	-	-	11
Metatarsal	-	-	-	-	-	27
Pelvic	-	-	-	-	-	-
Supplementary Table S4: Ratu Mali 2 human skeletal elements, Burials 1 and 2.

## Sheet: S5
Site	Context	Sample	Intensity SIRPPYPSY (X) m/z 540	Intensity SmIRPPY (Y) m/z 440	Ratio 440/540	Manual confirmation of presence of male peptide at m/z 440	Sex
Ratu Mali	Burial 1	986	21904719.44	9639702.999	0.440	y	m
Ratu Mali	Burial 2	987	7758262.244	422836.904	0.055	n	f
Supplementary Table S5: Peptide data for burial 1 and burial 2 individuals from Ratu Mali 2

## Sheet: S6
Sum - NISP	Raw_material
Provenance	chalcedony	chert	FGS	limestone	obsidian	quartz	quartzite	Total Result
A1	2	3						5
A2	2	4			1			7
A3	1	3						4
A4		2						2
A5		3	1					4
A7		1						1
A8		1						1
A9		0			2			2
B2		1						1
B3	1	1						2
B4		2			1	1		4
B5		5			1			6
B6		1			2			3
burial		52			26		1	84
Total Result	8	79	1	3	33	1	1	126
Supplementary Table S6: Ratu Mali 2 lithic artefacts by provenance and material

## Sheet: S7
sq	XU	Insitu_No	no	Raw_material	NISP	colour	grain_size	comments	type	sub_type	cortex_type	Qtx<25	Qtx25-50	Qtx>50	100	Retouch	mass_grams	Maximum_dimension	length	proximal_width	medial_width	distal_width	medial_thickness	platform_width	platform_thickness	n_dorsal_scars	initiation	Platform_type	Faceting	Overhang_removal	crushing_PF	crushing_term	termination	Edge_damage_usewear	gloss	Index_Invasiveness	AGIUR	core_type	no_rotations	crushing	max_lineal_dimension	core_length	core_Width	core_Thick	cortex_type	cortex_percentage	blade_scars
A	0	surface	16	chalcedony	1	grey	vf	possible bipolar scars on margin?	flaked piece	flaked piece							0.57	13.56
B	3	B3	81	chalcedony	1	grey	vf		flaked piece	flaked piece							0.74	13.32
A	1	A1	83	chalcedony	1	grey	vf		flaked piece	flaked piece							0.07	10.05
B		burial 1	123	chalcedony	1	grey	vf		core	core							2.48	19.77																				multiplatform	3	0	19.76	17.86	16.71	9.92		0	0
A	2	A2	73	chalcedony	1	pink	vf		flaked piece	flaked piece							0.04	8.66
A	2	A2	96	chalcedony	1	pink	vf	marginal breaks	flake	flake							1.82	30.37	30.06				3.68	5.66	3.13					1			feather
A	3	A3	107	chalcedony	1	pink	vf		flake	flake							3.38	35.29	16.85	27.96	32.75	19.7	5.1	17.92	5.91	3	1	flaked		1			step	1
A		burial 1	61	chalcedony	1	red	vf		flaked piece	flaked piece							0.16	9.61
A	1	above burial	21	chert	1	black	f		flaked piece	flaked piece							0.32	18.25
A		burial 1	37	chert	1	black	vf		flaked piece	flaked piece							0.04	8.15
A		burial 1	47	chert	1	black	f		flaked piece	flaked piece							0.05	7.94
A		above burial spit I	67	chert	1	black	vf		flake	flake							0.21	13.09	7.78	11.07	8.57	7.94	1.84	9.14	3.16	2	1	flaked					feather
A	5	A5	56	chert	1	brown	f		heat shatter	heat shatter							1.86	15.65
A		above burial spit I	66	chert	1	brown	vf		flake fragment	medial flake fragment							0.81	22.71
A	2	A2	72	chert	1	brown	f	crenulated	flaked piece	flaked piece							0.16	9.33
A	2	A2	75	chert	1	brown	f		heat shatter	heat shatter							0.1	8.6
A	3	A3	77	chert	1	brown	f		flake	flake							0.57	18.49	8.95	15.16	17	15.18	2.04	13.67	4.04	1	1	flaked	1	1			feather
B	5	B5	85	chert	1	brown	f		heat shatter	potlid							0.2	13.49
B	5	B5	86	chert	1	brown	f		flake fragment	distal flake fragment							0.03	15.39
A	4	A4	98	chert	1	brown	f		flake fragment	medial flake fragment	wea						0.99	21.41
B	3	B layer 3	111	chert	1	brown	f		flake	flake							0.16	16.35	15.34	5.81	5.36	6.44	0.98	3.49	0.68	3	1	focalised					hinge
B	3	B layer 3	118	chert	1	brown	f		flake fragment	medial flake fragment							0.04	6.44
A	2	burial	3	chert	1	grey	f		flake fragment	left longitudinal split							0.14	12.96	11.48				1.01		1.95		1	plain					feather
A	0	surface	17	chert	1	grey	f		flake fragment	distal flake fragment	wr						0.94	16.12															feather	1
A	3	burial	24	chert	1	grey	f		flaked piece	flaked piece							0.04	8.97
A	3	burial	27	chert	1	grey	f		flaked piece	flaked piece							0.03	5.9
A		burial 1	41	chert	1	grey	f		flaked piece	flaked piece							0.12	11.63
A		burial 1	42	chert	1	grey	f		flake	flake							0.03	6.45	2.47	5.77	6.01	5.89	0.55	4.82	2.76	1	2	plain					feather
A		burial 1	60	chert	1	grey	f		flake	flake							0.05	8.31	5.85	5.92	8.21	7.05	1.08	3.38	1.02	1	1	faceted	1				feather
B	5	B5	90	chert	1	grey	f		flake	flake							0.31	15	10.72	12.58	13.59	12.08	1.76	7.7	1.25	1	1	crushed		1	1		hinge
A	2	burial 2	7	chert	1	pink	f		flaked piece	flaked piece							0.03	7.72
A		burial 1	34	chert	1	pink	f		flaked piece	flaked piece							0.19	10.55
A		burial 1	36	chert	1	pink	f		flake	flake							0.06	7.66	4.94	5.01	6.26	6.94	1.26	4.5	1.43	3	1	plain					feather
A		burial 1	50	chert	1	pink	f		flake	flake							0.06	9.53	5.7	5.42	6.63	7.75	1.38	3.75	1.3	3	1	plain					step
A		burial 1	51	chert	1	pink	f		heat shatter	heat shatter							0.15	13.81
A	5	A5	55	chert	1	purple	vf	some crazing	flake fragment	left longitudinal split							0.44	13.61	10.24					10.57	6.27			plain
B	3	B layer 3	114	chert	1	purple	f		heat shatter	heat shatter							0.05	6.4
A		burial 1	31	chert	1	red	f		heat shatter	heat shatter							0.16	7.81
A		burial 1	32	chert	1	red	f		flake	flake							0.28	13.04	4.4	11.71	12.2	9.7	2.15	11.68	5.73	1	2	faceted	1				feather	1
A		burial 1	33	chert	1	red	f	crazing and crenulated	heat shatter	heat shatter							0.39	14.3
A		burial 1	35	chert	1	red	f		heat shatter	potlid							0.03	6.2
A		burial 1	43	chert	1	red	f		flaked piece	flaked piece							0.05	6.81
A		burial 1	44	chert	1	red	f		flaked piece	flaked piece							0.01	4.25
A		burial 1	45	chert	1	red	f		flaked piece	flaked piece							0.01	4.03
A		burial 1	46	chert	1	red	f		flaked piece	flaked piece							0.01	3.26
A		burial 1	49	chert	1	red	f		heat shatter	heat shatter							0.01	4.32
A		burial 1	54	chert	1	red	f		flaked piece	flaked piece							0.65	14.21
A	5	A5	58	chert	1	red	m		heat shatter	heat shatter							2.74	23.64
A		burial 1	62	chert	1	red	f		flake	flake							0.06	6.61	4.56	5.92	6.4	6.57	1.02	4.81	1.95	1	2	plain					feather
A		burial 1	63	chert	1	red	f		flaked piece	flaked piece							0.01	6.77
A		burial 1	64	chert	1	red	f		flaked piece	flaked piece							0.01	4.61
A		above burial spit I	65	chert	1	red	f	crazing	flake	flake							1.9	21.39	13.55	18.99	19.48	14.89	6.17	8.56	2.2	7	1	flaked		1			feather	1
A		above burial spit I	69	chert	1	red	f		heat shatter	heat shatter							1.24	18.21
A	2	A2	71	chert	1	red	f		flake fragment	proximal flake fragment							0.25	10.53						2.49	1.05		1	focalised		1
A	2	A2	74	chert	1	red	f		heat shatter	potlid							0.03	6.93
A	3	A3	78	chert	1	red	f		heat shatter	heat shatter							0.08	7.07
A	3	A3	79	chert	1	red	f		flaked piece	flaked piece							0.03	3.96
A	7	A7	80	chert	1	red	f	potlid scars	flaked piece	flaked piece							0.11	9.07
B	3	B3	82	chert	1	red	f		heat shatter	heat shatter							0.06	7.98
B	2	B2	84	chert	1	red	f		flaked piece	flaked piece							0.08	5.51
B	5	B5	87	chert	1	red	f		flaked piece	flaked piece	wea						0.2	12.7
B	5	B5	88	chert	1	red	f		heat shatter	heat shatter	wea						0.18	12.31
B	6	B6	91	chert	1	red	f		flake fragment	proximal flake fragment							0.11	7.17						4.95	1.94		1	flaked
A	4	A4	94	chert	1	red	f		flaked piece	flaked piece							0.36	13.9
A	8	A8	95	chert	1	red	f	kombewah	flake	kombewah flake							1.17	17.36	13.57	14.08	14.95	14.38	2.81	1.06	2.44	2	1	flaked					step
		B orange layer	97	chert	1	red	f		flaked piece	flaked piece							0.08	8.51
A	0	A0	99	chert	1	red	f	direct conjoin with artefact 103 makes primatic shaped core	flaked piece	flaked piece	wea						13.58	36.26
		burial 1	100	chert	1	red	f		flaked piece	flaked piece							0.1	7.81
		burial 1	101	chert	1	red	f		heat shatter	heat shatter							0.94	17.13
		burial 2	102	chert	1	red	f		flaked piece	flaked piece							0.06	6.94
0		surface	103	chert	1	red	f	direct conjoin with artefact 99 makes primatic shaped core	core	core							16.23	34.32																				single platform	1	0	34.27	27.43	27.17	14.99	wea	15	2
	C	C	104	chert	1	red	f	potlid scars	flake fragment	proximal flake fragment							6.07	47.37						19.53	3.97		1	plain
	2	burial	105	chert	1	red	f		flaked piece	flaked piece							0.16	10.66
	2	burial	106	chert	1	red	f		heat shatter	heat shatter							0.27	14.67
B	4	B4	108	chert	1	red	f		flaked piece	flaked piece							1.88	22.24
B	4	B4	109	chert	1	red	f		flaked piece	flaked piece							0.04	5.17
B	3	B layer 3	110	chert	1	red	f		heat shatter	heat shatter							3.68	20.39
B	3	B layer 3	112	chert	1	red	f		flake fragment	distal flake fragment							0.05	8.08															feather
B	3	B layer 3	113	chert	1	red	f		heat shatter	heat shatter							0.08	9.27
B	3	B layer 3	115	chert	1	red	f		heat shatter	heat shatter							0.05	10.08
B	3	B layer 3	116	chert	1	red	f		flaked piece	flaked piece							0.04	6.86
B	3	B layer 3	117	chert	1	red	f		heat shatter	heat shatter							0.04	7.8
B	3	B layer 3	119	chert	1	red	f		flaked piece	flaked piece							0.02	5.78
B	3	B layer 3	120	chert	1	red	f		heat shatter	heat shatter							0.02	4.57
B	3	B layer 3	121	chert	1	red	f		flaked piece	flaked piece							0.01	2.97
		burial 1	124	chert	1	red	f	heat affected surfaces	flaked piece	flaked piece							0.52	15.8
		burial 1	125	chert	1	red	f		flaked piece	flaked piece							0.01	5.24
A	5	A5	57	FGS	1	grey	f		flaked piece	flaked piece							0.48	23.6
A		burial 1	59	limestone	1	flake	vf		flake	flake							5.46	40.05	37.17	20.21	19.08	16.55	5.87	9.99	3.39	3	2	plain					feather
A		burial 1	52	limestone	1	grey	f	limestone piece covered in gypsum crystal	flaked piece	flaked piece							3.03	27.26
A		burial 1	53	limestone	1	pink	f	some gypsum crystal	flake	flake							0.51	14.27	13.54	9.21	10.05	8.19	2.37	5.52	2.03	1	1	plain					step
A	2	burial	1	obsidian	1	black	vf	sediment adhering to dorsal surface	flake fragment	left longitudinal split							1.46	21.28	21.23				4.93		1.7		1	crushed		1	1	1	feather
A	9	A9	2	obsidian	1	black	vf	marginal break	flake	flake							2.87	20.53	20.03	16.25	14.53	12.26	7.12	6.46	2.69	3	1	plain		1			feather	1
A	2	burial	4	obsidian	1	black	vf		flake	flake							0.01	6.34	5.34	3.14	4.35	6.02	0.72	0.79	0.62	2	1	focalised			1		feather
A	2	burial	5	obsidian	1	black	vf		flaked piece	flaked piece							0.01	3.19
B	4	B4	6	obsidian	1	black	vf	B:4 written on original bag	flaked piece	flaked piece							0.07	7.39
A	2	burial 2	8	obsidian	1	black	vf		flake fragment	distal flake fragment							0.03	6.9															feather
A	2	burial 2	9	obsidian	1	black	vf		flake fragment	proximal flake fragment							0.04	6.02							0.6		1	focalised
A	1	burial 1	10	obsidian	1	black	vf		flake fragment	right longitudinal split							0.23	13.33	12.47				2.13		0.38		1						hinge
A	1	burial 1	11	obsidian	1	black	vf	marginal break date on bag 5/10/17	flake	flake							0.11	10.76	9.88	6.27	6	6.42	1.65	4.84	1.87	2	1	flaked					step
A	1	burial 1	12	obsidian	1	black	vf	date on bag 5/10/17	flake fragment	distal flake fragment							0.05	7.15
A	1	burial 1	13	obsidian	1	black	vf		flaked piece	flaked piece							0.05	7.63
A	1	burial 1	14	obsidian	1	black	vf		flake fragment	proximal flake fragment							0.01	6.42
A	2	A2	15	obsidian	1	black	vf		flake fragment	distal flake fragment							0.03	9.14															feather
A	9	A9	18	obsidian	1	black	vf		flake fragment	medial flake fragment							0.35	13.34
A	1	above burial	19	obsidian	1	black	vf		flake	flake							0.12	10.91	10.51	4	5.9	6.6	1.8	1.34	0.82	4	1	crushed			1		feather
A	1	above burial	20	obsidian	1	black	vf		flake fragment	distal flake fragment							0.04	7.64															feather
A	1	above burial	22	obsidian	1	black	vf		flaked piece	flaked piece							0.01	4.39
A	3	burial	23	obsidian	1	black	vf		flake	flake							0.48	21.18	19.35	9.45	9.87	12.52	1.67	6.95	1.56	3	2	plain					step
A	3	burial	25	obsidian	1	black	vf		flaked piece	flaked piece							0.06	6.2
A	3	burial	26	obsidian	1	black	vf		flaked piece	flaked piece							0.03	6.05
A	3	burial	28	obsidian	1	black	vf		flake	flake							0.01	3.97	3.72	3.02	2.82	2.56	0.26	0.72	0.25	4	1	crushed			1		feather
A	3	burial layer 3	29	obsidian	1	black	vf		flake	flake							0.17	10.86	8.18	10.19	10.25	7.43	1.42	9.74	2.53	2	1	flaked		1			hinge
A	3	burial layer 3	30	obsidian	1	black	vf		flake fragment	medial flake fragment							0.04	7.74
A		burial 1	38	obsidian	1	black	vf		flake	flake							0.09	10.16	8.28	5.44	5.62	4.45	1.31	4.45	0.81	4	1	crushed			1		feather
A		burial 1	39	obsidian	1	black	vf		flake fragment	distal flake fragment							0.03	12.26
A		burial 1	40	obsidian	1	black	vf		flake fragment	distal flake fragment							0.03	10.17															feather
A		burial 1	48	obsidian	1	black	vf		flaked piece	flaked piece							0.03	6.24
A		above burial spit I	68	obsidian	1	black	vf		flake	flake							0.66	22.73	10.72	13.74	15.6	19.68	1.84	11.16	2.32	3	1	crushed		1	1		step
B	5	B5	89	obsidian	1	black	vf		flake	flake							0.12	10.11	7.24	6.83	7.97	8.32	1.25	4.83	1.34	3	1	plain					feather
B	6	B6	92	obsidian	1	black	vf		flake	bipolar flake	wea						0.55	15.28	14.62	11.95	10.87	6.01	2.14	7.32	1.36	2	1	crushed			1	1	step
B	6	B6	93	obsidian	1	black	vf		flake	redirecting flake							0.07	12.33	11.87	3.48	3.68	3.46	1.3	1.56	0.56	3	1	crushed			1		feather
B	3	B layer 3	122	obsidian	1	black	vf		flake	bipolar flake							0.03	9.27	9.27	2.98	3.39	3.67	1.51	0.92	0.31	2	1	crushed			1	1	feather
		burial 1	126	obsidian	1	black	vf		flaked piece	flaked piece	wea						0.04	7.78
B	4	B4	76	quartz	1	translucent white	vf	possible flake	flaked piece	flaked piece	wea	1					23.49	52.98
A		above burial spit I	70	quartzite	1	white	m		flake	flake	wr	1					19.26	51.43	43.68	28.19	38.12	47.32	5.99	14.66	6.56	3	1	plain					feather
Supplementary Table S7: Ratu Mali 2 Lithic primary data

## Sheet: S8
Site	Context	Tooth (FDI)	Stable Isotope Sample ID	d13C (‰) (VPDB)	SD	d18O (‰) (VPDB)	SD	Sr Sample ID	87Sr/86Sr	SE
Ratu Mali 2	Burial 1	18	RMK1	-4.7	0.1	-3.0	0.0	572	0.70985	0.00002
Ratu Mali 2	Burial 2	17	RMK2	-6.5	0.1	-4.5	0.1	573	0.70951	0.00002
Ratu Mali 2	Goat 1	LPM1						341	0.70979	0.00003
Ratu Mali 2	Goat 2	LPM1						342	0.70924	0.00003
Supplementary Table S8: Ratu Mali 2 human and goat enamel stable isotope measurements

## Sheet: S9
Habitat	Terrestrial			freshwater	Mangrove	Marine
Provenance	Anixa siquijorensis	Chloraea spp.	Calocochila lampas	Semisulcospira libertina	Tympanotonos fuscatus	Bursa affinis	Cerithium sp.	Conasprella sp.Conasprella sp.	Clypeomorus bifasciata	Conus eburneus	Conus frigidus	Conus furvus	Conus lividus	Conus sp	Eulima sp.	Zeadmete sikatunai	Afrolittorina acutispira	Montfortulana eurythma	Monetaria caputserpentis	Monetaria moneta	Echinolitorina cecillei	Emarginula lata	Haliotis varia	Pilosabia trigona	Sabia conica	Littoraria articulata	Littoraria coccinea	Peasiella conoidalis	Tectarius coronatus	Tectarius cumingii	Tectarius pagodus	Tectarius spinulosus	Tectarius tectumpersicum	Tectus sp.Tectus sp.	Drupa morum	Rossiteria pseudonucleolus	Strigatella auriculoides	Strigatella zebra	Reishia clavigera	Reishia kyteistina	Nassarius conoidalis	Nassarius samiae	Tenguella granulata	Tylothais virgata	Polinices powisianus	Menathais sp.Menathais sp.	Oppomorus noduliferus	Naticarius zonalis	Nerita albicilla
A1	0	0	0	0	3	0	0	0	0	0	0	0	1	2	0	0	0	0	0	0	0	0	0	0	8	1	0	0	1	3	0	0	0	0	0	0	0	0	0	0	0	0	0	0	0	0	0	0	0
A2	0	0	0	0	1	0	0	1	0	1	0	0	1	0	0	0	0	0	0	1	0	0	1	0	4	0	0	0	2	1	0	0	1	0	0	0	0	1	0	1	0	0	0	0	0	0	0	0	1
A3	0	0	2	0	0	0	0	0	0	0	0	0	0	0	0	0	0	0	0	0	0	1	2	0	3	0	0	0	1	1	3	0	0	0	0	0	0	0	1	0	1	0	0	0	0	0	0	0	0
A4	0	0	0	0	0	0	0	0	0	0	0	0	0	0	0	0	0	0	0	0	0	0	0	1	1	0	0	0	0	0	0	1	0	0	0	0	0	0	0	0	0	0	0	0	0	0	0	0	2
A5	0	0	0	1	0	0	0	0	0	0	0	0	0	0	0	1	0	0	0	1	0	0	1	0	0	0	1	0	0	0	0	1	1	0	0	0	0	0	0	0	0	0	0	0	0	0	0	0	0
A6	2	0	0	0	0	0	0	0	0	0	0	0	0	0	0	0	0	0	0	0	0	0	2	0	2	0	0	0	0	0	0	0	1	1	0	1	0	0	0	0	0	0	0	0	0	0	0	0	0
A7	0	0	0	0	0	0	0	0	0	0	0	0	0	0	0	0	0	0	0	0	0	0	0	0	0	0	0	1	0	0	0	1	0	0	0	0	0	0	0	0	0	0	1	0	0	0	0	0	0
A8	2	0	0	0	0	0	0	0	0	0	0	0	0	0	0	0	0	0	0	0	0	0	0	0	0	0	0	0	0	0	0	0	0	0	0	0	0	0	0	0	0	0	0	0	0	0	0	0	0
A9	0	0	1	0	0	0	0	0	0	0	0	0	0	0	0	0	0	0	0	0	0	0	0	0	0	0	0	0	0	0	0	0	0	0	0	0	0	0	0	0	0	0	0	0	0	0	0	0	0
A Total	4	0	3	1	4	0	0	1	0	1	0	0	2	2	0	1	0	0	0	2	0	1	6	1	18	1	1	1	4	5	3	3	3	1	0	1	0	1	1	1	1	0	1	0	0	0	0	0	3
B1	0	0	0	0	0	0	0	0	0	0	0	0	0	1	0	0	1	0	0	1	0	0	0	0	1	0	0	0	0	1	1	0	0	0	0	0	1	0	0	0	0	0	0	0	0	0	0	0	0
B2	0	3	0	0	0	0	0	0	0	0	1	0	0	1	0	0	0	0	1	0	0	1	3	0	0	0	0	0	0	2	0	0	0	0	0	0	0	0	0	0	0	0	0	0	0	0	0	0	0
B3	0	0	2	0	0	0	0	0	0	0	0	0	0	0	0	0	0	0	0	0	0	2	2	0	0	0	0	0	0	0	0	0	0	0	0	0	0	0	0	0	0	0	0	0	0	0	0	0	0
B4	0	0	0	0	0	0	0	0	0	0	0	0	0	0	0	0	0	0	0	0	0	0	1	0	0	0	0	0	0	3	0	0	0	0	0	0	0	0	0	0	0	0	0	0	0	0	0	0	0
B5	0	0	0	0	0	0	0	0	0	0	0	0	0	0	0	0	0	0	0	0	1	0	1	0	0	0	0	0	0	2	0	0	0	0	0	0	0	0	0	0	0	0	0	0	0	0	0	0	0
B6	0	0	0	0	0	0	0	0	0	0	0	0	0	0	0	0	0	0	0	0	0	0	0	0	0	0	0	0	0	2	1	0	0	0	0	0	0	0	0	0	0	0	0	0	0	0	0	0	0
B Total	0	3	2	0	0	0	0	0	0	0	1	0	0	2	0	0	1	0	1	1	1	3	7	0	1	0	0	0	0	10	2	0	0	0	0	0	1	0	0	0	0	0	0	0	0	0	0	0	0
Burial	0	0	1	0	0	0	0	0	0	0	0	0	0	0	0	0	0	0	0	0	0	2	2	0	0	0	0	0	0	3	1	0	0	0	0	0	0	0	0	0	0	1	0	0	0	0	0	0	0
Burial feature 1	0	0	5	0	0	0	0	0	1	0	0	1	0	0	0	0	0	1	1	0	0	4	6	0	0	0	0	0	0	4	1	0	0	0	1	0	0	0	0	0	0	0	0	2	1	0	0	0	0
Burial spit 2	0	0	0	0	0	0	0	0	0	0	0	0	0	0	0	0	0	0	1	0	0	0	1	0	1	0	0	0	0	0	0	2	0	0	0	0	0	0	0	0	0	0	0	0	0	1	1	0	0
Burial spit 3	0	0	1	0	0	0	0	0	0	0	0	0	0	0	0	0	0	0	0	0	0	0	0	0	0	0	1	0	0	0	1	0	0	0	0	0	0	0	0	0	0	0	0	0	0	0	0	0	0
Burial base 1 and 2	0	0	3	0	0	0	0	0	0	0	0	0	0	0	0	0	0	0	0	0	0	0	0	0	0	0	0	0	0	0	1	0	0	0	0	0	0	0	0	0	0	0	0	0	0	0	0	0	0
Burial feature 1	0	0	1	0	0	0	0	0	0	0	0	0	0	0	0	0	0	0	0	0	0	0	1	0	0	0	1	0	0	0	0	0	0	0	0	0	0	0	0	0	0	0	0	0	0	0	0	0	0
Burial layer 3	0	0	3	0	0	1	1	0	0	0	0	0	0	0	1	0	0	0	0	0	0	3	2	0	0	0	0	0	0	1	0	0	0	0	0	0	0	0	0	0	0	0	0	0	0	0	0	1	0
sediment	0	0	0	0	0	0	0	0	0	0	0	0	0	0	0	0	0	0	0	0	1	0	0	0	0	0	0	0	0	0	0	0	0	0	0	0	0	0	0	0	0	0	0	0	0	0	0	0	0
Burial Total	0	0	14	0	0	1	1	0	1	0	0	1	0	0	1	0	0	1	2	0	1	9	12	0	1	0	2	0	0	8	4	2	0	0	1	0	0	0	0	0	0	1	0	2	1	1	1	1	0
Grand Total MNI	4	3	19	1	4	1	1	1	1	1	1	1	2	4	1	1	1	1	3	3	2	13	25	1	20	1	3	1	4	23	9	5	3	1	1	1	1	1	1	1	1	1	1	2	1	1	1	1	3
Supplementary Table S9: Ratu Mali 2 shellfish primary data, SQA, SQB, and burial
[truncated: 2 more columns]

## Sheet: S10
Taxa	A1	A2	A3	A4	A5	A6	A7	A8	A9	Burial
Anixa siquijorensis	0	0	0	0	0	2	0	2	0	0
Calocochila lampas	0	0	2	0	0	0	0	0	1	14
Semisulcospira libertina	0	0	0	0	1	0	0	0	0	0
Tympanotonos fuscatus	3	1	0	0	0	0	0	0	0	0
Bursa affinis	0	0	0	0	0	0	0	0	0	1
Cerithium sp.	0	0	0	0	0	0	0	0	0	1
Conasprella sp.Conasprella sp.	0	1	0	0	0	0	0	0	0	0
Clypeomorus bifasciata	0	0	0	0	0	0	0	0	0	1
Conus eburneus	0	1	0	0	0	0	0	0	0	0
Conus furvus	0	0	0	0	0	0	0	0	0	1
Conus lividus	1	1	0	0	0	0	0	0	0	0
Conus sp	2	0	0	0	0	0	0	0	0	0
Eulima sp.	0	0	0	0	0	0	0	0	0	1
Zeadmete sikatunai	0	0	0	0	1	0	0	0	0	0
Afrolittorina acutispira	0	0	0	0	0	0	0	0	0	0
Montfortulana eurythma	0	0	0	0	0	0	0	0	0	1
Monetaria caputserpentis	0	0	0	0	0	0	0	0	0	2
Monetaria moneta	0	1	0	0	1	0	0	0	0	0
Echinolitorina cecillei	0	0	0	0	0	0	0	0	0	1
Emarginula lata	0	0	1	0	0	0	0	0	0	9
Haliotis varia	0	1	2	0	1	2	0	0	0	12
Pilosabia trigona	0	0	0	1	0	0	0	0	0	0
Sabia conica	8	4	3	1	0	2	0	0	0	1
Littoraria articulata	1	0	0	0	0	0	0	0	0	0
Littoraria coccinea	0	0	0	0	1	0	0	0	0	2
Peasiella conoidalis	0	0	0	0	0	0	1	0	0	0
Tectarius coronatus	1	2	1	0	0	0	0	0	0	0
Tectarius cumingii	3	1	1	0	0	0	0	0	0	8
Tectarius pagodus	0	0	3	0	0	0	0	0	0	4
Tectarius spinulosus	0	0	0	1	1	0	1	0	0	2
Tectarius tectumpersicum	0	1	0	0	1	1	0	0	0	0
Tectus sp.Tectus sp.	0	0	0	0	0	1	0	0	0	0
Drupa morum	0	0	0	0	0	0	0	0	0	1
Rossiteria pseudonucleolus	0	0	0	0	0	1	0	0	0	0
Strigatella auriculoides	0	0	0	0	0	0	0	0	0	0
Strigatella zebra	0	1	0	0	0	0	0	0	0	0
Reishia clavigera	0	0	1	0	0	0	0	0	0	0
Reishia kyteistina	0	1	0	0	0	0	0	0	0	0
Nassarius conoidalis	0	0	1	0	0	0	0	0	0	0
Nassarius samiae	0	0	0	0	0	0	0	0	0	1
Tenguella granulata	0	0	0	0	0	0	1	0	0	0
Tylothais virgata	0	0	0	0	0	0	0	0	0	2
Polinices powisianus	0	0	0	0	0	0	0	0	0	1
Menathais sp.Menathais sp.	0	0	0	0	0	0	0	0	0	1
Oppomorus noduliferus	0	0	0	0	0	0	0	0	0	1
Naticarius zonalis	0	0	0	0	0	0	0	0	0	1
Nerita albicilla	0	1	0	2	0	0	0	0	0	0
Nerita balteata	0	0	1	0	0	0	0	0	0	0
Nerita chamaeleon	0	2	0	1	0	0	0	0	0	1
Nerita costata	1	0	2	0	0	0	0	0	0	2
Nerita grossa	0	0	0	0	0	0	0	0	0	0
Nerita guamensis	2	0	5	8	0	2	0	0	0	22
Nerita plicata	20	45	32	30	13	7	3	2	0	223
Nerita polita	4	13	12	0	1	0	1	2	0	22
Nerita textilis	0	0	1	0	3	1	1	0	0	1
Nerita trifasciata	1	1	2	6	2	3	0	0	0	14
Nerita undata	0	0	0	1	0	0	0	0	0	0
Oliva spp.	0	0	0	0	0	0	0	0	0	0
Tonna chinensis	0	0	0	0	0	0	0	0	0	0
Siphonaria laciniosa	0	0	0	0	0	0	0	0	0	1
Pirenella cancellata	0	0	1	0	0	0	0	0	0	0
Sinustrombus sinuatus	0	0	1	0	0	0	0	0	0	0
Odontotrochus poppei	0	0	1	0	0	0	0	0	0	0
Cellana orientalis	0	1	0	0	0	0	0	0	0	0
Cellana radiata	0	0	1	0	0	0	0	0	0	3
Cellana tramoserica	0	0	0	0	0	0	0	0	0	1
Cellana sp.	0	0	0	0	1	0	0	0	0	0
Terebralia sulcata	0	0	0	0	0	0	0	0	0	1
Terebralia semistriata	3	0	0	0	0	0	0	0	0	0
Gelagana sp.	1	0	0	0	0	0	0	0	0	0
Strombus sp.	0	0	0	0	0	0	0	0	0	0
Williamia sp.	1	0	0	0	0	0	0	0	0	0
Tridacna maxima	0	0	0	0	0	0	0	0	0	0
Dolomena dilatata orosmina	0	0	0	1	0	0	0	0	0	0
Saccostrea cucullata	0	0	0	1	0	0	0	0	0	0
Vermetus renisectus	0	0	0	0	0	0	0	0	0	1
Vasum armatum	2	0	0	0	0	0	0	0	0	0
Clanculus sp.	0	0	0	0	1	0	0	0	0	0
Turbo artensis	0	0	0	0	0	1	0	0	0	0
Turbo argyrostomus	0	0	0	1	0	0	0	0	0	2
Turbo stenogyrus	0	0	0	1	0	0	0	0	0	0
Bolma henica	0	0	1	0	0	0	0	0	0	0
Turbo sp.	0	1	0	0	1	0	0	0	0	0
Trochus flammulatus	1	0	0	0	0	0	0	0	0	0
Barbatia trapezina	1	0	0	0	0	0	0	0	0	0
Chama sp.	0	0	0	0	0	0	0	0	0	0
Barnea manilensis	0	0	0	1	0	0	0	0	0	1
Scutellastra flexuosa	0	0	0	0	0	0	0	0	0	0
Alvania sp	0	0	0	0	0	0	2	0	0	0
Chiton spp	14	33	15	12	21	17	7	2	0	166
Supplementary Table S10: Ratu Mali 2 shellfish primary data, SQA and burial

[truncated: 7 more sheets: S11, S12, S13, S14, S15, S16, S17]
